# Supplementary material for: Measuring cancer driving force of chromosomal aberrations through multi-layer Boolean implication networks
Source: PLoS One. 2024 Apr 9;19(4):e0301591. doi: 10.1371/journal.pone.0301591 (PMC11003681; doi:10.1371/journal.pone.0301591)
Supplement: S2 File — (XLSX) [file pone.0301591.s004.xlsx]

## Sheet: FDR-DIS-Chr20
REP	CONDITION	COAD_s2	COAD_s3	COAD_s4	STAD_s2	STAD_s3	STAD_s4	CESC_s2	CESC_s3	CESC_s4	BLCA_s2	BLCA_s3	BLCA_s4	BRCA_s2	BRCA_s3	BRCA_s4
R0	DISchr20	990214	16710	6	7679514	894424	59236	1621640	76316	18930	888042	66898	10044	1775070	436672	82146
NODES	DISchr20	15201	1132	3	28879	11749	1992	23939	5642	1071	19756	6273	1319	21716	13765	6355
R1	DISchr20	92	0	0	0	0	0	0	0	0	0	0	0	0	0	0
R2	DISchr20	42	0	0	0	0	0	0	0	0	0	0	0	0	0	0
R3	DISchr20	104	0	0	0	0	0	0	0	0	0	0	0	0	0	0
R4	DISchr20	88	0	0	0	0	0	0	0	0	0	0	0	0	0	0
R5	DISchr20	86	0	0	0	0	0	0	0	0	0	0	0	0	0	0
R6	DISchr20	54	0	0	0	0	0	0	0	0	0	0	0	0	0	0
R7	DISchr20	66	2	0	0	0	0	0	0	0	0	0	0	0	0	0
R8	DISchr20	62	0	0	0	0	0	0	0	0	0	0	0	0	0	0
R9	DISchr20	112	2	0	0	0	0	0	0	0	0	0	0	0	0	0
R10	DISchr20	50	0	0	0	0	0	0	0	0	0	0	0	0	0	0
R11	DISchr20	78	2	0	0	0	0	0	0	0	0	0	0	0	0	0
R12	DISchr20	78	0	0	0	0	0	0	0	0	0	0	0	0	0	0
R13	DISchr20	68	2	0	0	0	0	0	0	0	0	0	0	0	0	0
R14	DISchr20	94	0	0	0	0	0	0	0	0	0	0	0	0	0	0
R15	DISchr20	50	0	0	0	0	0	0	0	0	0	0	0	0	0	0
R16	DISchr20	126	0	0	0	0	0	0	0	0	0	0	0	0	0	0
R17	DISchr20	92	0	0	0	0	0	0	0	0	0	0	0	0	0	0
R18	DISchr20	70	4	0	0	0	0	0	0	0	0	0	0	0	0	0
R19	DISchr20	54	2	0	0	0	0	0	0	0	0	0	0	0	0	0
R20	DISchr20	50	0	0	0	0	0	0	0	0	0	0	0	0	0	0
MEAN	DISchr20	833.35	57.3	0.15	1443.95	587.45	99.6	1196.95	282.1	53.55	987.8	313.65	65.95	1085.8	688.25	317.75
FDR	DISchr20	0.000841586	0.00342908	0.025	0.000188026	0.000656791	0.00168141	0.000738111	0.00369647	0.00282884	0.00111233	0.00468848	0.00656611	0.000611694	0.00157613	0.00386811

## Sheet: Foglio1
REP	CONDITION	COAD_s2	COAD_s3	COAD_s4	STAD_s2	STAD_s3	STAD_s4	CESC_s2	CESC_s3	CESC_s4	BLCA_s2	BLCA_s3	BLCA_s4	BRCA_s2	BRCA_s3	BRCA_s4
R0	GAINchr20	2634268	168570	152	1902280	157382	29236	679620	2656	0	856360	54184	14246	2299658	149446	22464
NODES	GAINchr20	17678	3067	53	27837	9459	2174	20835	541	0	19792	5084	945	23118	8067	1460
R1	GAINchr20	0	0	0	0	0	0	236	0	0	0	0	0	0	0	0
R2	GAINchr20	0	0	0	0	0	0	208	0	0	0	0	0	0	0	0
R3	GAINchr20	0	0	0	0	0	0	146	0	0	0	0	0	0	0	0
R4	GAINchr20	2	0	0	0	0	0	184	4	0	0	0	0	0	0	0
R5	GAINchr20	0	0	0	0	0	0	150	2	0	0	0	0	0	0	0
R6	GAINchr20	2	0	0	0	0	0	168	0	0	0	0	0	0	0	0
R7	GAINchr20	2	0	0	0	0	0	248	0	0	0	0	0	0	0	0
R8	GAINchr20	4	0	0	0	0	0	206	0	0	0	0	0	0	0	0
R9	GAINchr20	4	0	0	0	0	0	228	2	0	0	0	0	0	0	0
R10	GAINchr20	0	0	0	0	0	0	190	0	0	0	0	0	0	0	0
R11	GAINchr20	2	2	0	0	0	0	206	0	0	0	0	0	0	0	0
R12	GAINchr20	0	0	0	0	0	0	186	2	0	0	0	0	0	0	0
R13	GAINchr20	8	0	0	0	0	0	226	0	0	0	0	0	0	0	0
R14	GAINchr20	0	0	0	0	0	0	220	2	0	0	0	0	0	0	0
R15	GAINchr20	0	0	0	0	0	0	192	4	0	0	0	0	0	0	0
R16	GAINchr20	0	0	0	0	0	0	164	2	0	0	0	0	0	0	0
R17	GAINchr20	2	0	0	0	0	0	150	0	0	0	0	0	0	0	0
R18	GAINchr20	0	0	0	0	0	0	148	0	0	0	0	0	0	0	0
R19	GAINchr20	0	0	0	0	0	0	188	2	0	0	0	0	0	0	0
R20	GAINchr20	2	2	0	0	0	0	204	0	0	0	0	0	0	0	0
MEAN	GAINchr20	885.2	153.45	2.65	1391.85	472.95	108.7	1223.95	28.05	0	989.6	254.2	47.25	1155.9	403.35	73
FDR	GAINchr20	0.000336033	0.000910304	0.0174342	0.000731675	0.00300511	0.00371802	0.00180093	0.010561		0.00115559	0.00469142	0.00331672	0.00050264	0.00269897	0.00324964
