# Supplementary material for: Measuring cancer driving force of chromosomal aberrations through multi-layer Boolean implication networks
Source: PLoS One. 2024 Apr 9;19(4):e0301591. doi: 10.1371/journal.pone.0301591 (PMC11003681; doi:10.1371/journal.pone.0301591)
Supplement: S3 File — (XLSX) [file pone.0301591.s005.xlsx]

## Sheet: Foglio1
							log2TPM										log2FPKM
	Number of samples						diff nodes in Chr20						NCDI						diff nodes in Chr20						NCDI
	Gain 20	Dis20	normal tissu	tumor type	G20 network totale layer RNA (diff nodes)	G20 network totale layer RNA (all nodes)	Gain20	D20 network totale layer RNA Dis 20 (diff nodes)	D20 network totale layer RNA Dis 20 (all nodes)	Dis20	total net ratioG/D	ratioG/D	Gain20	Dis20	ratioG/D		G20 network totale layer RNA (diff nodes)	G20 network totale layer RNA (all nodes)	Gain20	D20 network totale layer RNA Dis 20 (diff nodes)	D20 network totale layer RNA Dis 20 (all nodes)	Dis20	total net ratioG/D	ratioG/D	Gain20	Dis20	ratioG/D
	85	67	19	COAD	4611	27235 out of 45399	180	1046	23666 out of 40251	18	4.40822	10	7.00534	2.93027	2.39068		4950	26766 out of 44930	180	910	22708 out of 39293	14	5.43956	12.8571	6.41827	2.62968	2.4407
	146	117	63	STAD	1287	37164 out of 86954	45	735	36558 out of 69825	6	1.75102	7.5	6.07913	1.40823	4.31685		1681	37167 out of 86957	70	711	36153 out of 69420	8	2.36428	8.75	7.29965	1.94912	3.7451
	127	145	17	BLCA	869	28910 out of 69437	34	730	28778 out of 82833	10	1.19041	3.4	6.60245	2.40965	2.74001		910	28903 out of 69430	36	728	28727 out of 82782	10	1.25	3.6	6.66033	2.46248	2.70472
	146	370	84	BRCA	2808	30456 out of 63780	93	764	28415 out of 88405	12	3.67539	7.75	5.6912	2.75401	2.06651		3168	30364 out of 63688	95	757	27955 out of 87945	14	4.18494	6.78571	5.18409	3.26725	1.58668
	55	127	3	CESC	618	24635 out of 49282	24	5017	29071 out of 58551	137	0.123181	0.175182	6.42991	4.79597	1.34069		664	23595 out of 48242	26	6002	28971 out of 58451	159	0.11063	0.163522	6.5252	4.66402	1.39905
							diff nodes in Chr8q						NCDI						diff nodes in Chr8q						NCDI
	Gain 8q	Dis8q	normal tissu	tumor type	G8q network totale layer RNA (diff nodes)	G8q network totale layer RNA (all nodes)	Gain8q	D8q network totale layer RNA Dis 8q (diff nodes)	D8q network totale layer RNA Dis 8q (all nodes)	Dis8q	total net ratioG/D	ratioG/D	Gain8q	Dis8q	ratioG/D		G8q network totale layer RNA (diff nodes)	G8q network totale layer RNA (all nodes)	Gain8q	D8q network totale layer RNA Dis 8q (diff nodes)	D8q network totale layer RNA Dis 8q (all nodes)	Dis8q	total net ratioG/D	ratioG/D	Gain8q	Dis8q	ratioG/D
	117	109	19	COAD	838	28451 out of 45494	30	487	28069 out of 44861	5	1.72074	6	3.43582	1.06027	3.24053		1177	28135 out of 45178	49	548	27480 out of 44272	3	2.14781	16.3333	4.20355	0.565134	7.43814
	143	128	63	STAD	265	36201 out of 54497	14	873	37244 out of 55275	10	0.303551	1.4	4.30355	1.02293	4.20708		431	36200 out of 54496	28	890	37072 out of 55103	8	0.48427	3.5	6.09229	0.812214	7.50084
	175	146	17	BLCA	460	28573 out of 57598	17	721	28908 out of 49934	15	0.638003	1.13333	3.22926	1.9564	1.65061		505	28458 out of 57483	22	802	28876 out of 49902	15	0.629676	1.46667	4.02433	1.65153	2.43673
	282	299	84	BRCA	731	28243 out of 66327	21	2029	30056 out of 67035	53	0.360276	0.396226	2.66016	2.36279	1.12585		720	26830 out of 64914	17	2821	29644 out of 66623	75	0.255229	0.226667	2.21588	2.54615	0.870287
	60	136	3	CESC	330	26072 out of 59319	11	2891	29400 out of 60520	72	0.114147	0.152778	2.89665	2.39072	1.21162		333	25109 out of 58356	18	3846	29290 out of 60410	91	0.0865835	1.46667	4.76328	2.28656	2.43673

## Sheet: Foglio1 (2)
					log2TPM																												log2FPKM
	Number of samples					RNA	CH3	MP	RNA		RNA			CH3		CH3													NCDI						diff nodes in Chr20						NCDI
	Gain 20	Dis20	normal tissu	tumor type	G20: all nodes	G20: all nodes layer RNA	G20: all nodes layer CH3	G20: all nodes layer MP	G20: diff nodes layer RNA	diff nodes as % of total (layer RNA)	G20: diff nodes RNA layer on Chr 20	diff nodes on Chr20 as % of all nodes(layer RNA)	diff nodes on Chr20 as % of total diff nodes(layer RNA)	G20: diff nodes layer CH3	diff nodes as % of total (layer CH3)	G20: diff nodes CH3 layer on Chr 20	diff nodes on Chr20 as % of all nodes(layer CH3)	diff nodes on Chr20 as % of total diff nodes(layer CH3)		D20: all nodes	D20: all nodes layer RNA	D20: all nodes layer CH3	D20: all nodes layer MP	D20: diff nodes layer RNA	diff nodes as % of total (layer RNA)	D20: diff nodes RNA layer on Chr20	ratioG/D diff nodes layer RNA	ratioG/D diff nodes RNA layer on Chr 20	Gain20	Dis20	ratioG/D		G20 network totale layer RNA (diff nodes)	G20 network totale layer RNA (all nodes)	Gain20	D20 network totale layer RNA Dis 20 (diff nodes)	D20 network totale layer RNA Dis 20 (all nodes)	Dis20	total net ratioG/D	ratioG/D	Gain20	Dis20	ratioG/D
	85	67	19	COAD	45399	27235	1996	16168	4611	16.9304	180	0.660914	3.90371	1677	84.018	50	2.50501	2.98151		40251	23666	417	16168	1046	4.41984	18	4.40822	10	7.00534	2.93027	2.39068		4950	26766 out of 44930	180	910	22708 out of 39293	14	5.43956	12.8571	6.41827	2.62968	2.4407
	146	117	63	STAD	86954	37164	33622	16168	1287	3.46303	45	0.121085	3.4965	19359	57.5784	486	1.44548	2.51046		69825	36558	17099	16168	735	2.0105	6	1.75102	7.5	6.07913	1.40823	4.31685		1681	37167 out of 86957	70	711	36153 out of 69420	8	2.36428	8.75	7.29965	1.94912	3.7451
	127	145	17	BLCA	69437	28910	24359	16168	869	3.00588	34	0.117606	3.91254	3375	13.8552	70	0.287368	2.07407		82833	28778	37887	16168	730	2.53666	10	1.19041	3.4	6.60245	2.40965	2.74001		910	28903 out of 69430	36	728	28727 out of 82782	10	1.25	3.6	6.66033	2.46248	2.70472
	146	370	84	BRCA	63780	30456	17156	16168	2808	9.21986	93	0.305359	3.31197	3410	19.8764	59	0.343903	1.73021		88405	28415	43822	16168	764	2.68872	12	3.67539	7.75	5.6912	2.75401	2.06651		3168	30364 out of 63688	95	757	27955 out of 87945	14	4.18494	6.78571	5.18409	3.26725	1.58668
	55	127	3	CESC	49282	24635	8479	16168	618	2.50863	24	0.0974224	3.8835	3690	43.5193	116	1.36809	3.14363		58551	29071	13312	16168	5017	17.2577	137	0.123181	0.175182	6.42991	4.79597	1.34069		664	23595 out of 48242	26	6002	28971 out of 58451	159	0.11063	0.163522	6.5252	4.66402	1.39905
																													NCDI						diff nodes in Chr8q						NCDI
	Gain 8q	Dis8q	normal tissu	tumor type	G8q: all nodes	G8q: all nodes layer RNA	G8q: all nodes layer CH3	G8q: all nodes layer MP	G8q: diff nodes layer RNA		G8q: diff nodes RNA layer on Chr8q									D8q: all nodes	D8q: all nodes layer RNA	D8q: all nodes layer CH3	D8q: all nodes layer MP	D8q: diff nodes layer RNA		D8q: diff nodes RNA layer on Chr8q	ratioG/D diff nodes layer RNA	ratioG/D diff nodes RNA layer on Chr8q	Gain8q	Dis8q	ratioG/D		G8q network totale layer RNA (diff nodes)	G8q network totale layer RNA (all nodes)	Gain8q	D8q network totale layer RNA Dis 8q (diff nodes)	D8q network totale layer RNA Dis 8q (all nodes)	Dis8q	total net ratioG/D	ratioG/D	Gain8q	Dis8q	ratioG/D
	117	109	19	COAD	45494	28451			838	2.94541	30	0.105444	3.57995							44861	28069			487	1.73501	5	1.72074	6	3.43582	1.06027	3.24053		1177	28135 out of 45178	49	548	27480 out of 44272	3	2.14781	16.3333	4.20355	0.565134	7.43814
	143	128	63	STAD	54497	36201			265	0.732024	14	0.038673	5.28302							55275	37244			873	2.344	10	0.303551	1.4	4.30355	1.02293	4.20708		431	36200 out of 54496	28	890	37072 out of 55103	8	0.48427	3.5	6.09229	0.812214	7.50084
	175	146	17	BLCA	57598	28573			460	1.60991	17	0.0594967	3.69565							49934	28908			721	2.49412	15	0.638003	1.13333	3.22926	1.9564	1.65061		505	28458 out of 57483	22	802	28876 out of 49902	15	0.629676	1.46667	4.02433	1.65153	2.43673
	282	299	84	BRCA	66327	28243			731	2.58825	21	0.0743547	2.87278							67035	30056			2029	6.75073	53	0.360276	0.396226	2.66016	2.36279	1.12585		720	26830 out of 64914	17	2821	29644 out of 66623	75	0.255229	0.226667	2.21588	2.54615	0.870287
	60	136	3	CESC	59319	26072			330	1.26573	11	0.0421909	3.33333							60520	29400			2891	9.83333	72	0.114147	0.152778	2.89665	2.39072	1.21162		333	25109 out of 58356	18	3846	29290 out of 60410	91	0.0865835	1.46667	4.76328	2.28656	2.43673

## Sheet: RNAlayer
					log2TPM
	Number of samples					RNA	CH3	MP	RNA							RNA	CH3	MP	RNA
	Gain 20	Dis20	normal tissu	tumor type	G20: all nodes	G20: all nodes layer RNA	G20: all nodes layer CH3	G20: all nodes layer MP	G20: diff nodes layer RNA	diff nodes as % of total (layer RNA)	G20: diff nodes RNA layer on Chr 20	diff nodes on Chr20 as % of all nodes(layer RNA)	diff nodes on Chr20 as % of total diff nodes(layer RNA)		D20: all nodes	D20: all nodes layer RNA	D20: all nodes layer CH3	D20: all nodes layer MP	D20: diff nodes layer RNA	diff nodes as % of total (layer RNA)	D20: diff nodes RNA layer on Chr20	ratioG/D diff nodes layer RNA	ratioG/D diff nodes RNA layer on Chr 20
							geni
	85	67	19	COAD	45399	27235	1996	16168	4611	16.9304	180	0.660914	3.90371		40251	23666	417	16168	1046	4.41984	18	4.40822	10
	146	117	63	STAD	86954	37164	33622	16168	1287	3.46303	45	0.121085	3.4965		69825	36558	17099	16168	735	2.0105	6	1.75102	7.5
	127	145	17	BLCA	69437	28910	24359	16168	869	3.00588	34	0.117606	3.91254		82833	28778	37887	16168	730	2.53666	10	1.19041	3.4
	146	370	84	BRCA	63780	30456	17156	16168	2808	9.21986	93	0.305359	3.31197		88405	28415	43822	16168	764	2.68872	12	3.67539	7.75
	55	127	3	CESC	49282	24635	8479	16168	618	2.50863	24	0.0974224	3.8835		58551	29071	13312	16168	5017	17.2577	137	0.123181	0.175182
	Gain 8q	Dis8q	normal tissu	tumor type	G8q: all nodes	G8q: all nodes layer RNA	G8q: all nodes layer CH3	G8q: all nodes layer MP	G8q: diff nodes layer RNA	diff nodes as % of total (layer RNA)	G8q: diff nodes RNA layer on Chr8q	diff nodes on Chr20 as % of all nodes(layer RNA)	diff nodes on Chr20 as % of total diff nodes(layer RNA)		D8q: all nodes	D8q: all nodes layer RNA	D8q: all nodes layer CH3	D8q: all nodes layer MP	D8q: diff nodes layer RNA	diff nodes as % of total (layer RNA)	D8q: diff nodes RNA layer on Chr8q	ratioG/D diff nodes layer RNA	ratioG/D diff nodes RNA layer on Chr8q
	117	109	19	COAD	45494	28451	875	16168	838	2.94541	30	0.105444	3.57995		44861	28069	624	16168	487	1.73501	5	1.72074	6
	143	128	63	STAD	54497	36201	2128	16168	265	0.732024	14	0.038673	5.28302		55275	37244	1863	16168	873	2.344	10	0.303551	1.4
	175	146	17	BLCA	57598	28573	12875	16168	460	1.60991	17	0.0594967	3.69565		49934	28908	4858	16168	721	2.49412	15	0.638003	1.13333
	282	299	84	BRCA	66327	28243	21916	16168	731	2.58825	21	0.0743547	2.87278		67035	30056	20811	16168	2029	6.75073	53	0.360276	0.396226
	60	136	3	CESC	59319	26072	17079	16168	330	1.26573	11	0.0421909	3.33333		60520	29400	14952	16168	2891	9.83333	72	0.114147	0.152778

## Sheet: CH3layer
					log2TPM
	Number of samples					RNA	CH3	MP	CH3	CH3						RNA	CH3	MP	CH3
	Gain 20	Dis20	normal tissu	tumor type	G20: all nodes	G20: all nodes layer RNA	G20: all nodes layer CH3	G20: all nodes layer MP	G20: diff nodes layer CH3	diff nodes as % of total (layer CH3)	G20: diff nodes CH3 layer on Chr 20	diff nodes on Chr20 as % of all nodes(layer CH3)	diff nodes on Chr20 as % of total diff nodes(layer CH3)		D20: all nodes	D20: all nodes layer RNA	D20: all nodes layer CH3	D20: all nodes layer MP	D20: diff nodes layer CH3	diff nodes as % of total (layer CH3)	D20: diff nodes CH3 layer on Chr20	ratioG/D diff nodes layer CH3	ratioG/D diff nodes CH3 layer on Chr 20
	85	67	19	COAD	45399	27235	1996	16168	1677	84.018	50	2.50501	2.98151		40251	23666	417	16168	98	23.5012	1	17.1122	50
	146	117	63	STAD	86954	37164	33622	16168	19359	57.5784	486	1.44548	2.51046		69825	36558	17099	16168	2836	16.5858	31	6.82616	15.6774
	127	145	17	BLCA	69437	28910	24359	16168	3375	13.8552	70	0.287368	2.07407		82833	28778	37887	16168	16902	44.6116	349	0.199681	0.200573
	146	370	84	BRCA	63780	30456	17156	16168	3410	19.8764	59	0.343903	1.73021		88405	28415	43822	16168	30074	68.6276	607	0.113387	0.0971993
	55	127	3	CESC	49282	24635	8479	16168	3690	43.5193	116	1.36809	3.14363		58551	29071	13312	16168	8523	64.0249	179	0.432946	0.648045
	Gain 8q	Dis8q	normal tissu	tumor type	G8q: all nodes	G8q: all nodes layer RNA	G8q: all nodes layer CH3	G8q: all nodes layer MP	G8q: diff nodes layer CH3	diff nodes as % of total (layer CH3)	G8q: diff nodes CH3 layer on Chr 8q	diff nodes on Chr8q as % of all nodes(layer CH3)	diff nodes on Chr8q as % of total diff nodes(layer CH3)		D8q: all nodes	D8q: all nodes layer RNA	D8q: all nodes layer CH3	D8q: all nodes layer MP	D8q: diff nodes layer CH3	diff nodes as % of total (layer CH3)	D8q: diff nodes CH3 layer on Chr8q	ratioG/D diff nodes layer CH3	ratioG/D diff nodes CH3 layer on Chr8q
	117	109	19	COAD	45494	28451	875	16168	296	33.8286	6	0.685714	2.02703		44861	28069	624	16168	89	14.2628	1	3.32584	6
	143	128	63	STAD	54497	36201	2128	16168	865	40.6485	17	0.798872	1.96532		55275	37244	1863	16168	683	36.6613	8	1.26647	2.125
	175	146	17	BLCA	57598	28573	12875	16168	5899	45.8175	212	1.6466	3.59383		49934	28908	4858	16168	405	8.33676	10	14.5654	21.2
	282	299	84	BRCA	66327	28243	21916	16168	3779	17.2431	117	0.533857	3.09606		67035	30056	20811	16168	3111	14.9488	120	1.21472	0.975
	60	136	3	CESC	59319	26072	17079	16168	228	1.33497	5774	33.8076	2532.46		60520	29400	14952	16168	4777	31.9489	173	0.0477287	33.3757

## Sheet: CH3layer_TOTCpGs
					log2TPM
	Number of samples					CH3	CH3	CH3						CH3	CH3
	Gain 20	Dis20	normal tissu	tumor type	G20: all nodes	G20: TOTCpGs layer CH3	G20: diff TOTCpGs CH3	diff nodes as % of total (layer CH3)	G20: diff nodes CH3 layer on Chr 20 (TOTCpGs)	diff nodes on Chr20 as % of all nodes(layer CH3)	diff nodes on Chr20 as % of total diff nodes(layer CH3)		D20: all nodes	D20: TOTCpGs layer CH3	D20: diff TOTCpGs layer CH3	diff nodes as % of total (layer CH3)	D20: diff nodes CH3 layer on Chr20	diff nodes on Chr20 as % of all nodes(layer CH3)
						siti metilati	siti metilati
	85	67	19	COAD	45399	9543	8987	94.1737	188	1.97003	2.09191		40251	2987	1799	60.2277	4	0.133914		confrontare siti con siti, 1996 non possono esseri i siti totali saranno di più
	146	117	63	STAD	86954	105554	74117	70.2171	2742	2.59772	3.69956		69825	58357	14294	24.4941	251	0.430111
	127	145	17	BLCA	69437	71168	16319	22.9302	537	0.754553	3.29064		82833	111060	65917	59.3526	1966	1.77021
	146	370	84	BRCA	63780	52767	16587	31.4344	496	0.939981	2.99029		88405	161234	142888	88.6215	3516	2.18068
	55	127	3	CESC	49282	24143	12956	53.6636	428	1.77277	3.30349		58551	41040	31801	77.4878	898	2.18811
	Gain 8q	Dis8q	normal tissu	tumor type	G8q: all nodes	G8q: TOTCpGs layer CH3	G8q: diff TOTCpGs layer CH3	diff nodes as % of total (layer CH3)	G8q: diff nodes CH3 layer on Chr 8q	diff nodes on Chr8q as % of all nodes(layer CH3)	diff nodes on Chr8q as % of total diff nodes(layer CH3)		D8q: all nodes	D8q: TOTCpGs layer CH3	D8q: diff TOTCpGs layer CH3	diff nodes as % of total (layer CH3)	D8q: diff nodes CH3 layer on Chr8q	diff nodes on Chr8q as % of all nodes(layer CH3)
	117	109	19	COAD	45494	3057	1421	46.4835	27	0.883219	1.90007		44861	3314	1621	48.9137	2	0.06035
	143	128	63	STAD	54497	6432	3800	59.0796	54	0.839552	1.42105		55275	6336	3647	57.56	56	0.883838
	175	146	17	BLCA	57598	29730	25587	86.0646	498	1.67508	1.9463		49934	11122	2022	18.1802	40	0.359648
	282	299	84	BRCA	66327	52067	21101	40.5266	424	0.814335	2.00938		67035	45853	13906	30.3274	299	0.652084
	60	136	3	CESC	59319	33618	22813	67.8595	508	1.5111	2.2268		60520	35925	22434	62.4468	450	1.25261

## Sheet: CH3layer_BODY 
					log2TPM
DA RIVEDERE	Number of samples						CH3	CH3	CH3						CH3	CH3	CH3
	Gain 20	Dis20	normal tissu	tumor type	G20: all nodes	G20: TOT CpGs layer CH3	G20: all BODY-CpGs layer CH3	G20: diff BODY CH3	diff nodes as % of total (layer CH3)	G20: diff nodes CH3 layer on Chr 20 ( BODY)	diff nodes on Chr20 as % of all nodes(layer CH3)	diff nodes on Chr20 as % of total diff nodes(layer CH3)		D20: all nodes	D20: TOTCpGs layer CH3	D20: all BODY-CpGs layer CH3	D20: diff BODY layer CH3	diff nodes as % of total (layer CH3)	D20: diff nodes CH3 layer on Chr20	diff nodes on Chr20 as % of all nodes(layer CH3)
	85	67	19	COAD	45399	9543	2238	2088	21.8799	24	1.07239	1.14943		40251	2987	325	175	5.85872	0	0
	146	117	63	STAD	86954	105554	42415	28503	27.0032	872	2.05588	3.05933		69825	58357	18467	4555	7.8054	66	0.357394
	127	145	17	BLCA	69437	71168	33960	6406	9.00124	117	0.344523	1.82641		82833	111060	55368	27814	25.0441	642	1.15951
	146	370	84	BRCA	63780	52767	23525	6893	13.0631	139	0.590861	2.01654		88405	161234	74654	58022	35.9862	1056	1.41453
	55	127	3	CESC	49282	24143	9713	4990	20.6685	138	1.42078	2.76553		58551	41040	15662	10939	26.6545	195	1.24505
	Gain 8q	Dis8q	normal tissu	tumor type	G8q: all nodes	G8q: TOT CpGs layer CH3	G8q: BODY-CpGs layer CH3	G8q: diff BODY layer CH3	diff nodes as % of total (layer CH3)	G8q: diff nodes CH3 layer on Chr 8q	diff nodes on Chr8q as % of all nodes(layer CH3)	diff nodes on Chr8q as % of total diff nodes(layer CH3)		D8q: all nodes	D8q: TOTCpGs layer CH3	D8q: all BODY-CpGs layer CH3	D8q: diff BODY layer CH3	diff nodes as % of total (layer CH3)	D8q: diff nodes CH3 layer on Chr8q	diff nodes on Chr8q as % of all nodes(layer CH3)
	117	109	19	COAD	45494	3057	676	251	8.21066	5	0.739645	1.99203		44861	3314	609	184	5.5522	2	0.328407
	143	128	63	STAD	54497	6432	1436	775	12.0491	3	0.208914	0.387097		55275	6336	1320	659	10.4009	12	0.909091
	175	146	17	BLCA	57598	29730	12779	9366	31.5035	141	1.10337	1.50545		49934	11122	4031	618	5.55655	11	0.272885
	282	299	84	BRCA	66327	52067	21643	6991	13.4269	121	0.559072	1.7308		67035	45853	19854	5202	11.345	115	0.579228
	60	136	3	CESC	59319	33618	13931	7812	23.2376	136	0.97624	1.74091		60520	35925	13308	7189	20.0111	114	0.856628

## Sheet: CH3layer_EXON1
					log2TPM
	Number of samples						CH3	CH3	CH3						CH3	CH3	CH3
	Gain 20	Dis20	normal tissu	tumor type	G20: all nodes	G20: TOT CpGs layer CH3	G20: 1stEXON-CpGs layer CH3	G20: diff 1stEXON CH3	diff nodes as % of total (layer CH3)	G20: diff nodes CH3 layer on Chr 20 (1stEXON)	diff nodes on Chr20 as % of all nodes(layer CH3)	diff nodes on Chr20 as % of total diff nodes(layer CH3)		D20: all nodes	D20: TOTCpGs layer CH3	D20: all 1stEXON-CpGs layer CH3	D20: diff 1stEXON layer CH3	diff nodes as % of total (layer CH3)	D20: diff nodes CH3 layer on Chr20	diff nodes on Chr20 as % of all nodes(layer CH3)
	85	67	19	COAD	45399	9543	1023	873	9.14807	5	0.488759	0.572738		40251	2987	422	272	9.10613	1	0.236967
	146	117	63	STAD	86954	105554	9701	4268	4.04343	169	1.74209	3.9597		69825	58357	6587	1154	1.97748	24	0.364354
	127	145	17	BLCA	69437	71168	4913	1085	1.52456	48	0.977	4.42396		82833	111060	6915	3087	2.77958	111	1.60521
	146	370	84	BRCA	63780	52767	4030	1055	1.99936	30	0.744417	2.8436		88405	161234	11407	8432	5.22967	222	1.94617
	55	127	3	CESC	49282	24143	2254	909	3.76507	40	1.77462	4.40044		58551	41040	3435	2090	5.09259	56	1.63028
	Gain 8q	Dis8q	normal tissu	tumor type	G8q: all nodes	G8q: TOT CpGs layer CH3	G8q: 1stEXON-CpGs layer CH3	G8q: diff 1stEXON layer CH3	diff nodes as % of total (layer CH3)	G8q: diff nodes CH3 layer on Chr 8q	diff nodes on Chr8q as % of all nodes(layer CH3)	diff nodes on Chr8q as % of total diff nodes(layer CH3)		D8q: all nodes	D8q: TOTCpGs layer CH3	D8q: all 1stEXON-CpGs layer CH3	D8q: diff 1stEXON layer CH3	diff nodes as % of total (layer CH3)	D8q: diff nodes CH3 layer on Chr8q	diff nodes on Chr8q as % of all nodes(layer CH3)
	117	109	19	COAD	45494	3057	411	180	5.88813	5	1.21655	2.77778		44861	3314	506	275	8.29813	0	0
	143	128	63	STAD	54497	6432	857	444	6.90299	11	1.28355	2.47748		55275	6336	900	487	7.68624	9	1
	175	146	17	BLCA	57598	29730	2457	1578	5.30777	27	1.0989	1.71103		49934	11122	1079	200	1.79824	4	0.370714
	282	299	84	BRCA	66327	52067	4451	1550	2.97693	35	0.78634	2.25806		67035	45853	3699	798	1.74034	15	0.405515
	60	136	3	CESC	59319	33618	3121	1359	4.04248	36	1.15348	2.64901		60520	35925	3321	1559	4.3396	28	0.84312

## Sheet: CH3layer_TSS200
					log2TPM
	Number of samples						CH3	CH3	CH3						CH3	CH3	CH3
	Gain 20	Dis20	normal tissu	tumor type	G20: all nodes	G20: TOT CpGs layer CH3	G20: TSS200-CpGs layer CH3	G20: diff TSS200 CH3	diff nodes as % of total (layer CH3)	G20: diff nodes CH3 layer on Chr 20 (TSS200)	diff nodes on Chr20 as % of all nodes(layer CH3)	diff nodes on Chr20 as % of total diff nodes(layer CH3)		D20: all nodes	D20: TOTCpGs layer CH3	D20: all TSS200-CpGs layer CH3	D20: diffTSS200 layer CH3	diff nodes as % of total (layer CH3)	D20: diff nodes CH3 layer on Chr20	diff nodes on Chr20 as % of all nodes(layer CH3)
	85	67	19	COAD	45399	9543	2318	1973	20.6748	74	3.19241	3.75063		40251	2987	961	616	20.6227	2	0.208117
	146	117	63	STAD	86954	105554	13657	5758	5.45503	326	2.38705	5.66169		69825	58357	9540	1641	2.812	33	0.345912
	127	145	17	BLCA	69437	71168	8390	1440	2.02338	85	1.01311	5.90278		82833	111060	10971	3967	3.57194	195	1.77741
	146	370	84	BRCA	63780	52767	7568	1551	2.93934	66	0.872093	4.25532		88405	161234	18323	12306	7.63239	419	2.28674
	55	127	3	CESC	49282	24143	3578	990	4.10057	61	1.70486	6.16162		58551	41040	6461	3873	9.43713	179	2.77047
	Gain 8q	Dis8q	normal tissu	tumor type	G8q: all nodes	G8q: TOT CpGs layer CH3	G8q: TSS200-CpGs layer CH3	G8q: diff TSS200 layer CH3	diff nodes as % of total (layer CH3)	G8q: diff nodes CH3 layer on Chr 8q	diff nodes on Chr8q as % of all nodes(layer CH3)	diff nodes on Chr8q as % of total diff nodes(layer CH3)		D8q: all nodes	D8q: TOTCpGs layer CH3	D8q: all TSS200-CpGs layer CH3	D8q: diff TSS200 layer CH3	diff nodes as % of total (layer CH3)	D8q: diff nodes CH3 layer on Chr8q	diff nodes on Chr8q as % of all nodes(layer CH3)
	117	109	19	COAD	45494	3057	873	399	13.052	4	0.45819	1.00251		44861	3314	959	485	14.6349	0	0
	143	128	63	STAD	54497	6432	1573	722	11.2251	7	0.44501	0.969529		55275	6336	1746	895	14.1256	8	0.45819
	175	146	17	BLCA	57598	29730	4565	2660	8.94719	53	1.16101	1.99248		49934	11122	2150	245	2.20284	6	0.27907
	282	299	84	BRCA	66327	52067	7807	2447	4.69971	64	0.819777	2.61545		67035	45853	6559	1199	2.61488	14	0.213447
	60	136	3	CESC	59319	33618	4811	1454	4.32506	28	0.582	1.92572		60520	35925	6047	2690	7.48782	56	0.926079

## Sheet: CH3layer_TSS1500
					log2TPM
	Number of samples						CH3	CH3	CH3						CH3	CH3	CH3
	Gain 20	Dis20	normal tissu	tumor type	G20: all nodes	G20: TOT CpGs layer CH3	G20: TSS1500-CpGs layer CH3	G20: diff TSS1500 CH3	diff nodes as % of total (layer CH3)	G20: diff nodes CH3 layer on Chr 20 (TSS1500)	diff nodes on Chr20 as % of all nodes(layer CH3)	diff nodes on Chr20 as % of total diff nodes(layer CH3)		D20: all nodes	D20: TOTCpGs layer CH3	D20: all TSS1500-CpGs layer CH3	D20: diff TSS1500 layer CH3	diff nodes as % of total (layer CH3)	D20: diff nodes CH3 layer on Chr20	diff nodes on Chr20 as % of all nodes(layer CH3)
	85	67	19	COAD	45399	9543	1921	1665	17.4473	33	1.71786	1.98198		40251	2987	576	320	10.7131	0	0
	146	117	63	STAD	86954	105554	19714	10571	10.0148	549	2.78482	5.19345		69825	58357	11382	2239	3.83673	48	0.421719
	127	145	17	BLCA	69437	71168	11726	2020	2.83835	121	1.03189	5.9901		82833	111060	18643	8937	8.047	370	1.98466
	146	370	84	BRCA	63780	52767	8636	1979	3.75045	106	1.22742	5.35624		88405	161234	26543	19886	12.3336	722	2.72011
	55	127	3	CESC	49282	24143	4120	1621	6.71416	68	1.65049	4.19494		58551	41040	7661	5162	12.578	208	2.71505
	Gain 8q	Dis8q	normal tissu	tumor type	G8q: all nodes	G8q: TOT CpGs layer CH3	G8q: TSS1500-CpGs layer CH3	G8q: diff TSS1500 layer CH3	diff nodes as % of total (layer CH3)	G8q: diff nodes CH3 layer on Chr 8q	diff nodes on Chr8q as % of all nodes(layer CH3)	diff nodes on Chr8q as % of total diff nodes(layer CH3)		D8q: all nodes	D8q: TOTCpGs layer CH3	D8q: all TSS1500-CpGs layer CH3	D8q: diff TSS1500 layer CH3	diff nodes as % of total (layer CH3)	D8q: diff nodes CH3 layer on Chr8q	diff nodes on Chr8q as % of all nodes(layer CH3)
	117	109	19	COAD	45494	3057	516	235	7.68728	5	0.968992	2.12766		44861	3314	556	275	8.29813	0	0
	143	128	63	STAD	54497	6432	1343	790	12.2823	10	0.744602	1.26582		55275	6336	1155	602	9.50126	10	0.865801
	175	146	17	BLCA	57598	29730	5151	3538	11.9004	72	1.39779	2.03505		49934	11122	1884	271	2.43661	10	0.530786
	282	299	84	BRCA	66327	52067	9451	3231	6.20547	55	0.581949	1.70226		67035	45853	8012	1792	3.90814	30	0.374438
	60	136	3	CESC	59319	33618	5936	2595	7.71908	58	0.977089	2.23507		60520	35925	6988	3647	10.1517	81	1.15913

## Sheet: CH3layer_3UTR
					log2TPM
	Number of samples						CH3	CH3	CH3						CH3	CH3	CH3
	Gain 20	Dis20	normal tissu	tumor type	G20: all nodes	G20: TOT CpGs layer CH3	G20: 3UTR-CpGs layer CH3	G20: diff 3UTR CH3	diff nodes as % of total (layer CH3)	G20: diff nodes CH3 layer on Chr 20 (3UTR)	diff nodes on Chr20 as % of all nodes(layer CH3)	diff nodes on Chr20 as % of total diff nodes(layer CH3)		D20: all nodes	D20: TOTCpGs layer CH3	D20: all 3UTR-CpGs layer CH3	D20: diff 3UTR layer CH3	diff nodes as % of total (layer CH3)	D20: diff nodes CH3 layer on Chr20	diff nodes on Chr20 as % of all nodes(layer CH3)
	85	67	19	COAD	45399	9543	227	225	2.35775	5	2.20264	2.22222		40251	2987	4	2	0.0669568	0	0
	146	117	63	STAD	86954	105554	3179	2229	2.11172	188	5.91381	8.43428		69825	58357	1333	383	0.656305	4	0.300075
	127	145	17	BLCA	69437	71168	2691	553	0.777035	37	1.37495	6.69078		82833	111060	4881	2743	2.46984	131	2.68388
	146	370	84	BRCA	63780	52767	1774	383	0.725832	38	2.14205	9.92167		88405	161234	7437	6046	3.74983	227	3.05231
	55	127	3	CESC	49282	24143	738	321	1.32958	11	1.49051	3.42679		58551	41040	1420	1003	2.44396	55	3.87324
	Gain 8q	Dis8q	normal tissu	tumor type	G8q: all nodes	G8q: TOT CpGs layer CH3	G8q: 3UTR-CpGs layer CH3	G8q: diff 3UTR layer CH3	diff nodes as % of total (layer CH3)	G8q: diff nodes CH3 layer on Chr 8q	diff nodes on Chr8q as % of all nodes(layer CH3)	diff nodes on Chr8q as % of total diff nodes(layer CH3)		D8q: all nodes	D8q: TOTCpGs layer CH3	D8q: all 3UTR-CpGs layer CH3	D8q: diff 3UTR layer CH3	diff nodes as % of total (layer CH3)	D8q: diff nodes CH3 layer on Chr8q	diff nodes on Chr8q as % of all nodes(layer CH3)
	117	109	19	COAD	45494	3057	24	14	0.457965	0	0	0		44861	3314	16	6	0.18105	0	0
	143	128	63	STAD	54497	6432	88	57	0.886194	0	0	0		55275	6336	50	19	0.299874	0	0
	175	146	17	BLCA	57598	29730	953	645	2.16953	13	1.36411	2.0155		49934	11122	374	66	0.593418	2	0.534759
	282	299	84	BRCA	66327	52067	1732	594	1.14084	10	0.577367	1.6835		67035	45853	1655	517	1.12752	6	0.362538
	60	136	3	CESC	59319	33618	1123	636	1.89184	8	0.712378	1.25786		60520	35925	1136	649	1.80654	13	1.14437

[truncated: 2 more sheets: CH3layer_5UTR, CHECK_sitiCpG]
